# Supplementary material for: Dissecting the Neuronal Contributions of the Lipid Regulator NHR-49 Function in Lifespan and Behavior in C. elegans
Source: Life (Basel). 2023 Dec 15;13(12):2346. doi: 10.3390/life13122346 (PMC10744624; doi:10.3390/life13122346)
Supplement: Supplementary file 1 [file life-13-02346-s001.zip]

Archive with 6 entries (6 files):
- SupplementaryFigures.pdf
- Table S1-3.pdf
- Video S1.MP4
- Video S2.MP4
- Video S3.MP4
- Video S4.MP4
